# Supplementary material for: Altered Immunoglobulin Repertoire and Decreased IgA Somatic Hypermutation in the Gut during Chronic HIV-1 Infection
Source: J Virol. 2022 Aug 8;96(17):e00976-22. doi: 10.1128/jvi.00976-22 (PMC9472609; doi:10.1128/jvi.00976-22)
Supplement: Supplemental file 1 — Table S1. Download jvi.00976-22-s0001.xlsx, XLSX file, 0.02 MB [file jvi.00976-22-s0001.xlsx]

## Sheet: Sheet1
	Table S1. Primers for evaluating Ig SHM in the gut of PWH vs controls.
	PCR1 Primers:
		Ig gene Family Target	Gene-specific Primer Sequence	Full Length Miseq Primer after overlap extension PCR2 rxn (PCR1 primers in parentheses: 6-bp barcode XXXXXX; NNNN are random bp)
	Multiplexed for Heavy Chain Amplification	PCR1 Forward Primers (Heavy Chain): Used in a 1:1:1:1:1 ratio for multiplexing
		IgHV3 Degenerate Forward	TTG CAG GTG TCC AGT GTS AGG T	AATGATACGGCGACCACCGAGATCTAC(ACTCTTTCCCTACACGACGCTCTTCCGATCT NNNN XXXXXX TTG CAG GTG TCC AGT GTS AGG T)
		IgHV7 Forward	CAC CCC TGT GTC CTC TCC ACA	AATGATACGGCGACCACCGAGATCTAC(ACTCTTTCCCTACACGACGCTCTTCCGATCT NNNN XXXXXX CAC CCC TGT GTC CTC TCC ACA)
		IgHV1a Degenerate Forward	AGG WGC CCA CTC CCA GGT	AATGATACGGCGACCACCGAGATCTAC(ACTCTTTCCCTACACGACGCTCTTCCGATCT NNNN XXXXXX AGG WGC CCA CTC CCA GGT)
		IgHV1b Forward	TCT CCA CAG GCA CCC ACG	AATGATACGGCGACCACCGAGATCTAC(ACTCTTTCCCTACACGACGCTCTTCCGATCT NNNN XXXXXX TCT CCA CAG GCA CCC ACG)
		IgHV4 Forward	CCA GGG CTC ACT GTG GGT	AATGATACGGCGACCACCGAGATCTAC(ACTCTTTCCCTACACGACGCTCTTCCGATCT NNNN XXXXXX CCA GGG CTC ACT GTG GGT)
		PCR1 Reverse Primers (Heavy Chain): Used in a 1:3 ratio for multiplexing
		IgHM Reverse	GGA AGT CCT GTG CGA GGC AG	CAAGCAGAAGACGGCATACGAGATG(TGACTGGAGTTCAGACGTGTGCTCTTCCGATCT NNNN XXXXXX GGA AGT CCT GTG CGA GGC AG)
		IgHA/G/E Degenerate Reverse	GGAAGWAGYCCTKGACCAGGCA	CAAGCAGAAGACGGCATACGAGATG(TGACTGGAGTTCAGACGTGTGCTCTTCCGATCT NNNN XXXXXX GGA AGW AGY CCT KGA CCA GGC A)
	Multiplexed for Light Chain Amplification	PCR1 Forward Primers (Light Chain): Used in a 1:1:1:1:1:1:1 ratio for multiplexing
		IgKV4 Forward	CTG ACT ACA GGT GCC TAC GG	AATGATACGGCGACCACCGAGATCTAC(ACTCTTTCCCTACACGACGCTCTTCCGATCT NNNN XXXXXX CTG ACT ACA GGT GCC TAC GG)
		IgKV3 Forward	TAC TCT GGC TCC CAG GTG A	AATGATACGGCGACCACCGAGATCTAC(ACTCTTTCCCTACACGACGCTCTTCCGATCT NNNN XXXXXX TAC TCT GGC TCC CAG GTG A)
		IgKV2 Degenerate Forward	CCA GTG GGG ATR TTG TGA TGA C	AATGATACGGCGACCACCGAGATCTAC(ACTCTTTCCCTACACGACGCTCTTCCGATCT NNNN XXXXXX CCA GTG GGG ATR TTG TGA TGA C)
		IgKV1 Degenerate Forward	CCA ATC TCA GGT GCC ARA TGT G	AATGATACGGCGACCACCGAGATCTAC(ACTCTTTCCCTACACGACGCTCTTCCGATCT NNNN XXXXXX CCA ATC TCA GGT GCC ARA TGT G)
		IgLV6 Forward	GGG AAC CAG TCT TCA TCT CTC C	AATGATACGGCGACCACCGAGATCTAC(ACTCTTTCCCTACACGACGCTCTTCCGATCT NNNN XXXXXX GGG AAC CAG TCT TCA TCT CTC C)
		IgLV3 Degenerate Forward	GGC CTC CTA TGA GCT GAC WC	AATGATACGGCGACCACCGAGATCTAC(ACTCTTTCCCTACACGACGCTCTTCCGATCT NNNN XXXXXX GGC CTC CTA TGA GCT GAC WC)
		IgLV2 Forward	GCC CAG CAC TGA CTC ACT	AATGATACGGCGACCACCGAGATCTAC(ACTCTTTCCCTACACGACGCTCTTCCGATCT NNNN XXXXXX GCC CAG CAC TGA CTC ACT)
		PCR1 Reverse Primers (Light Chain): Used in a 1:1 ratio for multiplexing
		IgK Reverse	ATG AAG ACA GAT GGT GCA GCC	CAAGCAGAAGACGGCATACGAGATG(TGACTGGAGTTCAGACGTGTGCTCTTCCGATCT NNNN XXXXXX ATG AAG ACA GAT GGT GCA GCC)
		IgL Reverse	AGA GGA GGG YGG GAA CAG	CAAGCAGAAGACGGCATACGAGATG(TGACTGGAGTTCAGACGTGTGCTCTTCCGATCT NNNN XXXXXX AGA GGA GGG YGG GAA CAG)
	PCR2 Primers:	(Overlap extension PCR)
		Overlap Extension Forward	AATGATACGGCGACCACCGAGATCTACACTCTTTCCCTACACGACGCTC
		Overlap Extension Reverse	CAAGCAGAAGACGGCATACGAGATGTGACTGGAGTTCAGACGTGTGC
	Note: PCR1 was performed as a multiplexed reaction for heavy chain amplification or light chain amplification, separately.
	PCR2 was performed as an overlap extension PCR to add the remaining Miseq primer information
